# Supplementary material for: Development of a Peptide-Based Photoimmunotherapy Drug Targeting PD-L1
Source: Molecules. 2026 Jan 14;31(2):302. doi: 10.3390/molecules31020302 (PMC12843834; doi:10.3390/molecules31020302)
Supplement: Supplementary file 1 [file molecules-31-00302-s001.zip]

Archive with 1 entries (1 files):
- molecules-3979933-supplementary.pdf
